# Supplementary material for: Outbreaks of Disease Associated with Food Imported into the United States, 1996–2014
Source: Emerg Infect Dis. 2017 Mar;23(3):525–8. doi: 10.3201/eid2303.161462 (PMC5382743; doi:10.3201/eid2303.161462)
Supplement: Technical Appendix — Region and country of origin of imported foods implicated in outbreaks, by food category, United States, 1996–2014. [file 16-1462-Techapp-s1.xlsx]

## Sheet: Sheet1
	Article DOI: http://dx.doi.org/10.3201/eid2303.161462
	Technical Appendix
	Technical Appendix Table. Region and country of origin of imported foods implicated in outbreaks, by food category, United States, 1996–2014
	Number of outbreaks (% of food category)*
	Region	Aquatic Animals			Land Animals		Produce						Other plants		Multiple categories
		Fish	Mollusks	Other Aquatic Animals	Dairy	Other Land Animals	Fruits	Seeded Vegetables	Sprouts	Vegetable Row Crops	Herbs and Spices	Other produce	Nuts-Seeds	Other plants		Total
	Latin America and the Caribbean	24 (30)	1 (7)		11 (92)	2 (67)	19 (90)	9 (100)		5 (100)	4 (57)	1 (50)		1 (33)	5 (100)	82 (47)
	Mexico	2			11	2	8	8		4	3			1	3	42
	Bahamas	10														10
	Ecuador	8														8
	Guatemala	1					4					1				6
	Honduras						2	1								3
	Brazil	1					1									2
	Chile						2									2
	Peru									1	1					2
	Jamaica						1								1	2
	Venezuela														1	1
	Argentina		1													1
	Nicaragua	1														1
	Costa Rica	1														1
	Multiple						1									1
	Asia	48 (61)	8 (57)	1 (50)			1 (5)		3 (30)		3 (43)		4 (80)	2 (67)		70 (37)
	Indonesia	16												1		17
	Vietnam	5									2		1	1		9
	China	3	2						3							8
	Philippines	7														7
	Taiwan	6														6
	Korea		6													6
	Thailand	5														5
	Turkey						1						2			3
	India	2									1					3
	Japan			1												1
	Singapore	1														1
	Lebanon												1			1
	Malaysia															1
	Multiple	2														2
	Oceania	5 (6)	1 (7)	1 (50)					5 (50)							12 (7)
	Australia								5							5
	Fiji	4														4
	New Zealand	1	1	1												3
	Northern America	2 (3)	4 (29)			1 (33)	1 (5)		1 (10)			1 (50)	1 (20)			11 (7)
	Canada	2	4			1	1		1			1	1			11
	Europe				1 (8)				1 (10)							2 (1)
	Italy				1				1							2
	Total	79	14	2	12	3	21	9	10	5	7	2	5	3	5	177
	*Other aquatic animals includes crustaceans, other seafood; Other land animals includes beef, game, eggs; Other plants includes oils-sugars, grains-beans
